# Supplementary material for: Nanocrystal Formulation to Enhance Oral Absorption of Silybin: Preparation, In Vitro Evaluations, and Pharmacokinetic Evaluations in Rats and Healthy Human Subjects
Source: Pharmaceutics. 2024 Aug 2;16(8):1033. doi: 10.3390/pharmaceutics16081033 (PMC11359960; doi:10.3390/pharmaceutics16081033)
Supplement: Supplementary file 1 [file pharmaceutics-16-01033-s001.zip]

Archive with 1 entries (1 files):
- pharmaceutics-3100849-supplementary.pdf
